# Supplementary material for: Changes in Metal Solubility in PM2.5 in Xi’an City Under Clean Heating Policies: Effects of Emission Source and Aerosol Acidity
Source: Toxics. 2026 Feb 12;14(2):168. doi: 10.3390/toxics14020168 (PMC12945187; doi:10.3390/toxics14020168)
Supplement: Supplementary file 1 [file toxics-14-00168-s001.zip]

Archive with 1 entries (1 files):
- toxics-4137448-supplementary.pdf
